# Supplementary material for: Novel application of ribonucleoprotein-mediated CRISPR-Cas9 gene editing in plant pathogenic oomycete species
Source: Microbiol Spectr. 2025 Feb 27;13(4):e03012-24. doi: 10.1128/spectrum.03012-24 (PMC11960053; doi:10.1128/spectrum.03012-24)
Supplement: Data S1 — Summary of plasmid-RNP co-transformations tested in Phytophthora ramorum and Phytophthora cactorum. [file spectrum.03012-24-s0001.xlsx]

## Sheet: Sheet1
Species	Isolate	Culture Medium	Recovery Medium	Calculated [Protoplast] (in 10 mL W5)	Final Protoplast Concentration (in MMg)	Volume of Protoplasts per Transformation	Plasmid DNA	Plasmid DNA Concentration	gRNA	Transfection Complex Composition	Volume of Transfection Complex per Transformation	Final RNP Concentration (moles)	Protoplast Viability Day 1 – Growth?	Protoplast Viability Day 2 – Growth?	Initial [G418]	Putative Transformants on Initial [G418]?	Increased [G418]	Transformants on Increased [G418]?	Transformants Screened for Mutation	Primers for PCR & Sanger Sequencing	Cas9 ΔORP1 Mutants? (confirmed with TIDE)	Notes
Phytophthora ramorum	NA2_17	NVA/NVB	VM	~5.7 x 104 protoplasts/mL	1.0 x 105 protoplasts/mL	200 uL	pYF2-PsNLS-hSpCas9-GFP	5624.9 ng/uL	PrNA2ORPh_108rc	37.5 uL RNP (Cas9:gRNA) + 4.5 uL plasmid DNA (~25 ug) + 1.8 uL Lipofectamine RNAiMAX + 31.2 uL W5 solution (75 uL total volume)	1. 25 uL 2. 50 uL	30 nM 1. (0.75 pmol) 2. (1.5 pmol)	Yes	Not done (3-day protocol)	15 ug/mL	1. No 2. No	NA	NA	NA	NA	NA	Tested a protocol adapted from the Majeed et al. 2018 (Parasites & Vectors 11:554) RNP protocol in Aphanomyces invadans. Majeed et al. used 200 uL of protoplasts at a concentration of 1 x 105 protoplasts/mL and transformed the protocols with 12 uL of RNP. They then mixed the protoplast:RNP suspension with an equal volume of PEG 4000 and incubated at room temperature for 20 minutes. I tested two s…
		NVA/NVB	VM	~5.7 x 104 protoplasts/mL	1.0 x 105 protoplasts/mL	200 uL	pYF2-PsNLS-hSpCas9-GFP	5624.9 ng/uL	PrNA2ORPh_192		1. 25 uL 2. 50 uL	30 nM 1. (0.75 pmol) 2. (1.5 pmol)	Yes	Not done (3-day protocol)	15 ug/mL	1. No 2. No	NA	NA	NA	NA	NA
		NVA/NVB	VM	~5.7 x 104 protoplasts/mL	1.0 x 105 protoplasts/mL	200 uL	pYF2-PsNLS-hSpCas9-GFP	5624.9 ng/uL	PrNA2ORPh_368mh		1. 25 uL 2. 50 uL	30 nM 1. (0.75 pmol) 2. (1.5 pmol)	Yes	Not done (3-day protocol)	15 ug/mL	1. No 2. No	NA	NA	NA	NA	NA
		NVA/NVB	VM	~5.7 x 104 protoplasts/mL	1.0 x 105 protoplasts/mL	200 uL	pYF2-PsNLS-hSpCas9-GFP	5624.9 ng/uL	PrNA2ORPh_751rc		1. 25 uL 2. 50 uL	30 nM 1. (0.75 pmol) 2. (1.5 pmol)	Yes	Not done (3-day protocol)	15 ug/mL	1. No 2. No	NA	NA	NA	NA	NA
		NVA/NVB	VM	~3.4 x 105 protoplasts/mL	1.14 x 106 protoplasts/mL	1 mL	pYF2-PsNLS-hSpCas9-GFP	5624.9 ng/uL	PrNA2ORPh_108rc	25 uL RNP (Cas9:gRNA) + 3 uL plasmid DNA (~15 ug) + 2.5 uL Lipofectamine RNAiMAX + 19.5 uL W5 solution (50 uL total volume)	50 uL	30 nM (1.5 pmol)	Yes	Yes	15 ug/mL	No	NA	NA	NA	NA	NA	Went back to original Fang et al. (2017) transformation protocol, but instead of transforming with plasmid DNA only, I transformed protoplasts with transfection complexes. I also performed three control transformations: one with 6 uL of water, one with 6 uL of plasmid DNA (~30 ug), and one with 50 uL of a transfection complex with no RNP.
Phytophthora cactorum	FF42	NVA/NVB	VM	~3.65 x 105 protoplasts/mL	1.2 x 106 protoplasts/mL	1 mL	pYF2-PsNLS-hSpCas9-GFP	5624.9 ng/uL	PcaFF42ORPh_1272rcmh	250 uL RNP (Cas9:gRNA) + 12 uL Lipofectamine RNAiMAX + 6 uL plasmid DNA (~33 ug) + 232 uL W5 solution (500 uL total volume)	500 uL	150 nM (75 pmol RNP)	Yes	Yes	30 ug/mL	Yes	40 ug/mL	Yes (only some PTs)	PT11, PT12, PT14-PT16	PcaORPh_Cas9Edit_1F/1R	No	Also performed a negative control transformation with 500 uL of a water-W5 mixture (268 uL water + 232 uL W5 solution). Putative transformants (PTs) grew for all three transformations, however, when I transferred them to V8 + 40 ug/mL G418 two days post transformation, most did not grow through the second round of selection. So I transferred another set of PTs to V8 + 40 ug/mL G418. In total, I o…
		NVA/NVB	VM	~3.65 x 105 protoplasts/mL	1.2 x 106 protoplasts/mL	1 mL	pYF2-PsNLS-hSpCas9-GFP	5624.9 ng/uL	PcaFF42ORPh_1507rcmh		500 uL	150 nM (75 pmol RNP)	Yes	Yes	30 ug/mL	Yes	40 ug/mL	Yes (only some PTs)	PT10-PT14	PcaORPh_Cas9Edit_1F/1R	Yes (1 mutant)
		NVA/NVB	VM	~3.65 x 105 protoplasts/mL	1.2 x 106 protoplasts/mL	1 mL	pYF2-PsNLS-hSpCas9-GFP	5624.9 ng/uL	PcaFF42ORPh_2248mh		500 uL	150 nM (75 pmol RNP)	Yes	Yes	30 ug/mL	Yes	40 ug/mL	Yes (only some PTs)	PT3, PT5, PT12-PT14	PcaORPh_Cas9Edit_2F/2R	No
		NVA/NVB	VM	~7.0 x 105 protoplasts/mL	2.3 x 106 protoplasts/mL	1 mL	pYF2-PsNLS-hSpCas9-GFP	5624.9 ng/uL	PcaFF42ORPh_1272rcmh	250 uL RNP (Cas9:gRNA) + 12 uL Lipofectamine CRISPRMAX + 6 uL plasmid DNA (~33 ug) + 232 uL W5 solution (500 uL total volume)	500 uL	150 nM (75 pmol RNP)	Yes	Yes	30 ug/mL	Yes	40 ug/mL	Yes (only some PTs)	PT1-PT4, PT6	PcaORPh_Cas9Edit_1F/1R	No	Also performed a negative control transformation with 500 uL of a water-W5 mixture (268 uL water + 232 uL W5 solution).
		NVA/NVB	VM	~7.0 x 105 protoplasts/mL	2.3 x 106 protoplasts/mL	1 mL	pYF2-PsNLS-hSpCas9-GFP	5624.9 ng/uL	PcaFF42ORPh_1507rcmh		500 uL	150 nM (75 pmol RNP)	Yes	Yes	30 ug/mL	Yes	40 ug/mL	Yes (only some PTs)	PT1, PT5	PcaORPh_Cas9Edit_1F/1R	No
		NVA/NVB	VM	~7.2 x 105 protoplasts/mL	3.3 x 106 protoplasts/mL	1 mL	pYF2-PsNLS-hSpCas9-GFP	5624.9 ng/uL	PcaFF42ORPh_156	250 uL RNP (Cas9:gRNA) + 12 uL Lipofectamine RNAiMAX + 6 uL plasmid DNA (~33 ug) + 232 uL W5 solution (500 uL total volume)	500 uL	150 nM (75 pmol RNP)	Yes	Yes	30 ug/mL	Yes	40 ug/mL	Yes (only some PTs)	PT1, PT9-PT11, PT13	PcaORPh_Cas9Edit_4F/4R	Yes (1 mutant)	Also performed a negative control transformation with 500 uL of a water-W5 mixture (268 uL water + 232 uL W5 solution).
		NVA/NVB	VM	~7.2 x 105 protoplasts/mL	3.3 x 106 protoplasts/mL	1 mL	pYF2-PsNLS-hSpCas9-GFP	5624.9 ng/uL	PcaFF42ORPh_330		500 uL	150 nM (75 pmol RNP)	Yes	Yes	30 ug/mL	Yes	40 ug/mL	Yes (only some PTs)	PT6, PT12, PT16-PT18	PcaORPh_Cas9Edit_4F/4R	No
		NVA/NVB	VM	~7.2 x 105 protoplasts/mL	3.3 x 106 protoplasts/mL	1 mL	pYF2-PsNLS-hSpCas9-GFP	5624.9 ng/uL	PcaFF42ORPh_156	250 uL RNP (Cas9:gRNA) + 12 uL Lipofectamine CRISPRMAX + 6 uL plasmid DNA (~33 ug) + 232 uL W5 solution (500 uL total volume)	500 uL	150 nM (75 pmol RNP)	Yes	Yes	30 ug/mL	Yes	40 ug/mL	Yes (only some PTs)	PT2, PT6, PT7, PT9, PT10	PcaORPh_Cas9Edit_4F/4R	No
		NVA/NVB	VM	~7.2 x 105 protoplasts/mL	3.3 x 106 protoplasts/mL	1 mL	pYF2-PsNLS-hSpCas9-GFP	5624.9 ng/uL	PcaFF42ORPh_330		500 uL	150 nM (75 pmol RNP)	Yes	Yes	30 ug/mL	Yes	40 ug/mL	Yes (only some PTs)	PT3, PT7-PT10	PcaORPh_Cas9Edit_4F/4R	No
