# Supplementary material for: Novel application of ribonucleoprotein-mediated CRISPR-Cas9 gene editing in plant pathogenic oomycete species
Source: Microbiol Spectr. 2025 Feb 27;13(4):e03012-24. doi: 10.1128/spectrum.03012-24 (PMC11960053; doi:10.1128/spectrum.03012-24)
Supplement: Data S2 — DNA and amino acid sequences for PrORP1 and PcaORP1. [file spectrum.03012-24-s0002.txt]

>PrORP1 DNA sequence (3235 bp)
ATCTCCTACGCCGTCGCCTCGAGACGGGACTCATTTCGCCGGACAGTTGGCGGCTGGTTTTTCCCTCTGGGCTCAATTCGCAGCTTCTGCGCACGTGGCACGGACTCGGAGGCATCGATCGCGTTCCTGCGTCACTCGCTCTCTTTCAGCCCCTCGCGCGCGTGTCGAGACCTTCTTCGCGCACCTCGAGAGGCCAAAAGCACAGGGCGAGCGCACGCCACCACGAAGGACCAGAGCGCGCACCGACAGGGCAGCGCCAACGGCGGCGACGCGGGGGCAGCGGCTCGCGAACGCAAGCGAGATCGCGCCATGCAGGCGCTTCAAGACGCGCAGCAGCGCTTTAAYGACCTCGTTAACAACGACGTACGTGGCACTTAACAGCTRAAAGCTGTTATCGTTCTTATCTGACAATCTGTGACGTGTGTGACATTATTCCCAGTGGCCGGAGCGGGTACCCGTGGAGTCCCTAGCGGACTACGACCCGACGTACATGAAGGAGGGCTTTTTGCAGAAGAAAGGTCAGCGCCTCAAAGGCTGGAAGCGCCGCTGGTTCGTGTGCGACGGCCGCACGCTGTCCTATTACATCTCGAGGAAGGACCGCAAGCCCAACGCCGTGATCCCGCTCGAGGGCTGCACGGTGCAGGACGGCGGACTCAGCGAGACATGGAACTCGCCCCGCATTTACCTCACGGACCCAGCTACGGGCATCATGTACTGCTTGTCGGCAGAGGAGGGCATCGTGGTCACCCAGTGGCTGGATGTGCTGCGCGTGGCGGTGGCGCGCGCCAACAACGGCACGGCCGTTGCCAGTGACGGGACGGCTACGTCGTCAGCGTCAGCGTCTAGAGGACGACCGCACACGAGGACACCGGCGCAGCGGCTGCCGTCGTCTTCTGATGATGAGGACAGCCGCGTGCACATGAAGCGCGCGACGTCGATGGGACCTGCACAGCCTCGCACGGCTACGCTCAGGTCGGCATCGTCGGCGGTGGGCGCGTTGGGTACTGCTGTCAATGGGGAGGCCAAACGTACTTCTCGCATGACGTCGGCGCCGTCGGCTGTTACCAGCTCTGCGGCGCCGCATCACCACCGGCCTCACCGCACGAAGACGCAGCGCCTTCCGACGACYATTTCGCTGGAAAATGAGCTTTCRCACGGTCTGGACGTTTTGGAGGCGCTCCTGTGCGGCCACAGCGCTACGGGATCGYCGTCTTCGATCCGCAACTCCGTTGTGTTCCGTCCTATTGGCGCGGTGAATGGCGTGCTACGCAGTGTTGGAACAGACTCAGTCTCTGGCAAACAATATGCGCGCGCTAGTGTGGTGTTGCCCGTTTCGTCGGAAGTGGCGGCGATCCTGCTCGCGGACCACGGGCGCCGTGCTGAATGGGACGTACACTTTCCGCTGTCCTCACACGTGGCCACTTTTGACGACGCAACGGACCTCGTGCATGTGTCGAGTGGTAGCTTTGCTCAGGTCCAGCGCACAAAACCATTTGTGGCGCCTCACGTGGCTGCTGCTGCGTGTGCCATGTGCGCAGCACTTTTCTCGGGTGCTTCGTCCTGGGAAGCGCTTTTAACTGCGATGGTATATGCTGCAGCTATCGGGGGCATTGTGAGCAGCATCGATTACAGTGCATTGACGACACCCCGCGACTTGCTGCTTCTGCGTCACGTGCGCGAGTCTGCTGCACCTGAMGGGCATGACTCGAGCGACGACAAGTCCGTGGACGAAATGGGCCAGTCTGTGGTGCTTATCCTGGAAAAGTCGGTGGTCAACGAGCTCAAGCCGGTCCTGTCGGGCACCGTGCGTGCGCACGTAGGATTGAGCGGCTGGTTGCTGGAGCCTGTTGATTCGGGCCGTGCTACTCTGGCCACCTACATTACCGACCTGGATATGAAGGGATGGTTGTCGCCAACCACCCGTGAAAGTTTCTTGCTTTCCCGCCTGGACTGCGCGTCTGTTCTTAGTGAGTACGTGAATCAGGCACACTTGTGTGGATCCGAACTTGGCTTCGGCGGAGGTCTTGACGACGATGGCGATGGTGAGTATGACACTCGAAGCGTTGGATACGACGACACTAGCGAAGGAAGCGGTCTTGGAGATGTGGTGGATGGCGAGTCATCCACGATCTTCCACCCAAAGACGTACATGCGCGGCATGATGCCTTTGCCTAGCGGTGGCTTAAAATTGATTGACAAGGAAATTGCGAAGAAGCAGGGTGGCGTGGTGAAGGACGTGATCAAGTCTGCAGGAGCGAAAATCCTGGAGGGCAAGTCTGCTGTGAGTCTGTCGCTGCCTGTGCGTATTTTCGAGTCTCGCACCAACCTTGAACGTGTGTGCGACTTGATGCTGTACGCGCCGACGTTCCTGAACATTGCGTATGCGCAGAATGATGCGTTGGAACGCTTCAAGTTCGTCATGACATTTGCCGTCGCTGGCTTGCACCACAGTATCGGTCAGCTGAAGCCGTTCAACCCCATTCTAGGTGAAACGTACCAGTCCACGCTGAACGATGGCACTGATGTGAGCTGCGAACACACGAGCCACCACCCACCTATCAGTAACTTCCAGCTCACTGGTGACAAGTACTCTATCGCCGGSTTCGTGCTTTGGCACGCCAGCATGAGTGTCAAGTCGAATGCGATGCTCAACACGAACAAGGGCCCTGTGCGCGTAACRTTCCCTGCTGGTGAAGGCCTTCCTGGAACGATGATCGAATACAACCTGCCTTACTTGCAGATCGGTGGTCTGCTTTGGGGAGACCGTACCGTGGACATTATGGGTAACATGGTGTTTGAAGACAAGAAGAACAAGCTGCAGTGCGAGCTGCGCTTGAATCCGGATGCCAAGTCGGGCATGGGCGGCATGTTCTCGAGCTCGAAGACGCCCACGGACTCTCTTCGCGGTGTGATCTTGGACACGTCGGTGTCGCCCCCGCGTGAGATCTGTGATGTGTCGGGCTCCTGGCTGCACGACCTTGTTTTCGGCAACAAGACGTATTGGAGTATCAACAAGTACCAGAGTGGCTATATGGTACCATACCCCGACGACAAGATTTTGGCGTCTGACTCAAGGTTCCGCGAAGATCTGCACTATCTGGCAGCAGGAGACTTGGATGAATCGCAGGAGTGGAAGGTGAAGTTGGAGGTGTTGCAACGCGCCGACCGCAAGGCGCGCCTGGACGGCCGACGCCCCAAYCACTGGTCCCTCCGCAATGCGGTTGGTGGTCATTAG

>PrORP1 SoftBerry FGENESH-predicted amino acid sequence (914 aa)
MKEGFLQKKGQRLKGWKRRWFVCDGRTLSYYISRKDRKPNAVIPLEGCTVQDGGLSETWNSPRIYLTDPATGIMYCLSAEEGIVVTQWLDVLRVAVARANNGTAVASDGTATSSASASRGRPHTRTPAQRLPSSSDDEDSRVHMKRATSMGPAQPRTATLRSASSAVGALGTAVNGEAKRTSRMTSAPSAVTSSAAPHHHRPHRTKTQRLPTTISLENELSHGLDVLEALLCGHSATGSPSSIRNSVVFRPIGAVNGVLRSVGTDSVSGKQYARASVVLPVSSEVAAILLADHGRRAEWDVHFPLSSHVATFDDATDLVHVSSGSFAQVQRTKPFVAPHVAAAACAMCAALFSGASSWEALLTAMVYAAAIGGIVSSIDYSALTTPRDLLLLRHVRESAAPDGHDSSDDKSVDEMGQSVVLILEKSVVNELKPVLSGTVRAHVGLSGWLLEPVDSGRATLATYITDLDMKGWLSPTTRESFLLSRLDCASVLSEYVNQAHLCGSELGFGGGLDDDGDGEYDTRSVGYDDTSEGSGLGDVVDGESSTIFHPKTYMRGMMPLPSGGLKLIDKEIAKKQGGVVKDVIKSAGAKILEGKSAVSLSLPVRIFESRTNLERVCDLMLYAPTFLNIAYAQNDALERFKFVMTFAVAGLHHSIGQLKPFNPILGETYQSTLNDGTDVSCEHTSHHPPISNFQLTGDKYSIAGFVLWHASMSVKSNAMLNTNKGPVRVTFPAGEGLPGTMIEYNLPYLQIGGLLWGDRTVDIMGNMVFEDKKNKLQCELRLNPDAKSGMGGMFSSSKTPTDSLRGVILDTSVSPPREICDVSGSWLHDLVFGNKTYWSINKYQSGYMVPYPDDKILASDSRFREDLHYLAAGDLDESQEWKVKLEVLQRADRKARLDGRRPNHWSLRNAVGGH

>PcaORP1 DNA sequence (3166 bp)
CTCCTTGCCGGCTGGTTATTCCGGCCTCAATCCGCAGCTTCTGCGCACGTGGAGGACTCCGCACTTCCGAGCGTCCGCGTCACTCCGCCTCTTTCCCTTCGCGCGCGTGTGTCGAGACTCCCGACGCACCTTGCGACTCCCTCCGAGGTGCAGACGCCCACGACGAAGGACCAGAGCGTCCATACACACGGCAGCGCCAACGGCGAGGCGGGGGCAGCGGCTCGCGAACGCAAGCGGGACCGAGCCATGCAGGCGCTTCAGGACGCGCAGCAGCGCTTCAACGACCTTGTCAACAACGACGTACGTGTTGGAAACCCTAGTGCAATCTTCCAAGCCCTAGTTCAATCTATAAACCCTAACTTGCTATGGTTACGACTACCAGTGGCCCGAGCGGGTGCCCGTGGAGGCCATGCCCGACTACGACCCTCGCTACATGAAGGAGGGCTTCTTGCAGAAGAAAGGCCAGCGACTCAAAGGCTGGAAGCGTCGCTGGTTCGTGTGCGACGGCCGCACGCTGTCTTACTACATCTCGAGGAAGGACCGCAAGCCCAACGCCGTGATCCCCTTGGAAGGTTGTACAGTGCAGGACGGCGGGCTGAGCGAGACGTGGAACTCGCCCCGCATCTACCTAACCGACCCAGCCACTGGCATCATGTACTGCCTATCAGCAGAGGAAGGCATCGTCGTAACGCAATGGCTGGACGTGCTCCGAGTGGCAGTAGCTCGCGTCAATAACGGCACAAGTGAGACCAATGCACAGGGATCTAGCAGCAGAAAACAGCACAGGCCCCAGGCGCAGGCCCTATCGTCCTCTGACGACGAAGACAGTCGCGCTCATCTCAAGCGCGCGGCGTCTCTGGGACCCTCACAGGCTCGCACAGTTACGCTCAAGTCAGCGTCGTCAGTGGGGAGCTCAAGTACTGCCACGGTTAATGGAGATAACAAGCGTGCGACGAGGATGACGTCGGCTCCGTCGGCAGTTAGCAGCTCCACTAGCGCTCCAGCGCCGCCTTCGCATCAGCATCACCACCGCCCTCATCGTACCAAGATGCAGCGTCTACCGACTACGATTGCACTGGAAAACGAGCTTTCTCATGGCCTGGACGTGCTGGAGGCGCTGCTGTGCCACAACGCGACGGGATCTTCCATCCGTAATCACGTCACGTTCCGTCCGATTGGCGCAGTGAATGGAGTTCTACGCAGCATTGGAACAGACGCCACTTCTGGTAAGCAGTATGCGCGCGCTAGTGTGGTGCTGCCAGTGTCGTCAGAAGTTGCAGCCATTCTACTGGCAGACCACGCGCGTCGCTCTGAGTGGGACGTGCACTTCCCACATTCGGCCCATGTAGCCACTTTCGACGACGCGACGGATCTGGTGCATTTGTCAAGTGGCAGCTTTGCGCAGATCCAGCATACCAAGCCATTCGTGGCGCCGCATGTGGCCGCTGCTGCCTGCGCCTTGTGCGCTGCTCTATTTTCTGGAGCCTCGTCATGGGAGGCGCTTCTCACTGCGATGGTGTACGCAGCTGCCATAGGAGGCATTGCGAGCAGTATCGACTACAGTACTTTGACAACGCCACGTGACCTGGTTGTTCTCCGTCATGTGCGCGAGTCTGCTGCGCCTGATTCGCAGGACTCGGGCGACGACAAGTCTGTGGCCGAGATGGGCCAGTCTGTGGTGCTTATCCTGGAGAAATCTGTGGTTAACGAGCTGAAACCGGTTATCTCGGGCACTGTACGTGCTCACGTTGGATTAAGCGGCTGGTTGCTCGAGCCTGTTGACTCAGGCCACGCTACACTCGTCACCTACATTACCGACTTAGATATGAAGGGATGGCTGTCACCCACCACGCGTCAGAGCTTCCTGCTGTCTCGCTTGGACTGTGTGTCTGTCCTCAGTGAATACGTGAACCAGGCGCAGCTGTGTGGATCGGAGCTTGGATTTGGCGGCGGTCTCGACGAAGACGGAGAAGGAGAGTTCGAGACTCGTAGTGTCGGATATGAAGACACGAGTGAAGGAAGCGCTCTTGGAGAAATTGTGGATGGAGAATCGTCCACAATCTTCCACCCGAAGACTTACATGCGCGGCATGATGCCGTTGCCTAGCGGTGGTCTGAAGCTGATCGACAAGGAAATTGCCAAGAAACAAGGTGGCGTGGTGAAGGATGTGATTAAATCTGCAGGAGCCAAGATCCTGGAGGGCAAGTCGGCTGTGAGCCTGTCGCTTCCTGTGCGTATTTTCGAGCCTCGAACCAATCTGGAGCGTGTGTGCGACTTGATGCTGTATGCGCCGACGTTCCTGAACACTGCGTATGCGCAGAATGACGCCTTGGAGCGCTTCAAGTACGTGATAACATTCGCCGTGGCTGGTCTGCACCACAGTATCGGACAGCTGAAGCCGTTTAACCCGATCTTGGGTGAAACCTACCAGTCCACGCTGAACGATGGCACTGATGTGAGCTGCGAACACACAAGCCACCACCCGCCTATCAGTAACTTCCAGTTTACTGGTGAGAAGTACTCTATTGCCGGTTTTGTGCTCTGGCATGCCAGTATGAGCGTCAAGTCGAACGCTATGCTCAACACAAACAAAGGACCTGTGCGGGTTACGTTCCCTGACGCTGAAGGTCTTCCCGGAACAACCATCGAGTACAACCTGCCTTACTTACAGATCGGTGGTCTGCTGTGGGGAGACCGTACGGTTGACATTATGGGCAACATGGTGTTTGAAGACAAGAAGAACCGTCTACAATGTGAGCTGCGTCTTAATCCAGACGCGAAGTCGGGCATGGGCGGAATGTTCTCAAGCTCCAAGACGCCCACGGACTCGCTGCGTGGTGTGATCTTGGACACTTCGGTGTCTCCTCCGCGTGAGATCTGCGACGTCTCCGGCTCATGGCTGCATGACCTCGTCTTCGGCAACAAGACGTACTGGAGCATCAACAAATTCCAGAGCGGCTACATGGTGCCGTACCCCGAGGACAAGATCCTGGCGTCCGACTCGAGACACCGTGAGGATCTGCACTACCTGGCAGCAGGCGACTTGGACGAATCGCAGGAGTGGAAGGTGAAGCTCGAGGTGCTGCAGCGCGCCGACCGGAAGGCGCGTCTGGACGGCCGACGCCCCAACCACTGGTCCTTCCGCAGTGCGACTGGTGGACACTGA

>PcaORP1 SoftBerry FGENESH-predicted amino acid sequence after intron splicing (886 aa)
MPDYDPRYMKEGFLQKKGQRLKGWKRRWFVCDGRTLSYYISRKDRKPNAVIPLEGCTVQDGGLSETWNSPRIYLTDPATGIMYCLSAEEGIVVTQWLDVLRVAVARVNNGTSETNAQGSSSRKQHRPQAQALSSSDDEDSRAHLKRAASLGPSQARTVTLKSASSVGSSSTATVNGDNKRATRMTSAPSAVSSSTSAPAPPSHQHHHRPHRTKMQRLPTTIALENELSHGLDVLEALLCHNATGSSIRNHVTFRPIGAVNGVLRSIGTDATSGKQYARASVVLPVSSEVAAILLADHARRSEWDVHFPHSAHVATFDDATDLVHLSSGSFAQIQHTKPFVAPHVAAAACALCAALFSGASSWEALLTAMVYAAAIGGIASSIDYSTLTTPRDLVVLRHVRESAAPDSQDSGDDKSVAEMGQSVVLILEKSVVNELKPVISGTGWLSPTTRQSFLLSRLDCVSVLSEYVNQAQLCGSELGFGGGLDEDGEGEFETRSVGYEDTSEGSALGEIVDGESSTIFHPKTYMRGMMPLPSGGLKLIDKEIAKKQGGVVKDVIKSAGAKILEGKSAVSLSLPVRIFEPRTNLERVCDLMLYAPTFLNTAYAQNDALERFKYVITFAVAGLHHSIGQLKPFNPILGETYQSTLNDGTDVSCEHTSHHPPISNFQFTGEKYSIAGFVLWHASMSVKSNAMLNTNKGPVRVTFPDAEGLPGTTIEYNLPYLQIGGLLWGDRTVDIMGNMVFEDKKNRLQCELRLNPDAKSGMGGMFSSSKTPTDSLRGVILDTSVSPPREICDVSGSWLHDLVFGNKTYWSINKFQSGYMVPYPEDKILASDSRHREDLHYLAAGDLDESQEWKVKLEVLQRADRKARLDGRRPNHWSFRSATGGH
