# Supplementary material for: Novel application of ribonucleoprotein-mediated CRISPR-Cas9 gene editing in plant pathogenic oomycete species
Source: Microbiol Spectr. 2025 Feb 27;13(4):e03012-24. doi: 10.1128/spectrum.03012-24 (PMC11960053; doi:10.1128/spectrum.03012-24)
Supplement: Data S3 — Culture growth data from oxathiapiprolin assay experiments and results of the statistical tests performed on those growth data. [file spectrum.03012-24-s0003.xlsx]

## Sheet: Oxtp Gradient 1 Experiment
Isolate	Replicate	Unamended	0.1% DMSO	0.001 ug/mL Oxtp	0.01 ug/mL Oxtp	0.1 ug/mL Oxtp	1 ug/mL Oxtp
WT-1 RC1	1	57	53.5	14	0.5	0	0
WT-1 RC1	2	56.5	60.5	16.5	2.5	0	0
WT-1 RC1	3	57.5	50	16	0.5	0	0
WT-1 RC1	4	57	52	17.5	2.5	0	0
WT-2 RC1	1	61	54.5	16	1	0	0
WT-2 RC1	2	64.5	62.5	18	1	0	0
WT-2 RC1	3	62.5	62	17.5	1.5	0	0
WT-2 RC1	4	61.5	56.5	19.5	0.5	0	0
PT9-2	1	63	57	4	0.5	0	0
PT9-2	2	56	53.5	6.5	0.5	0	0
PT9-2	3	60	54	5	0	0	0
PT9-2	4	63	52	6	0	0	0
PT9-3	1	54.5	58.5	6	0	0	0
PT9-3	2	57	63.5	6	0.5	0	0
PT9-3	3	55	58.5	6	0	0	0
PT9-3	4	54.5	56	5.5	0	0	0
PT10-1 RC1	1	55.5	62	11	1	0	0
PT10-1 RC1	2	61	64.5	10	1	0	0
PT10-1 RC1	3	59.5	59	12.5	0.5	0	0
PT10-1 RC1	4	62.5	54.5	13.5	1.5	0	0
PT10-3 RC1	1	59.5	64	9.5	0	0	0
PT10-3 RC1	2	59.5	NA	9.5	0	0	0
PT10-3 RC1	3	60	59	7	1	0	0
PT10-3 RC1	4	57	57	9	0	0	0

## Sheet: Oxtp Gradient 2 Experiment
Isolate	Replicate	0.1% DMSO	0.0001 ug/mL Oxtp	0.0002 ug/mL Oxtp	0.0004 ug/mL Oxtp	0.0006 ug/mL Oxtp	0.0008 ug/mL Oxtp
WT-1 RC1	1	64.5	57.5	47	32	22	18
WT-1 RC1	2	65	61.5	46	31.5	23	17.5
WT-1 RC1	3	65.5	59	47.5	30.5	24	17.5
WT-1 RC1	4	64.5	60	47	32	23	18
WT-2 RC1	1	70	67	49	34	26	20
WT-2 RC1	2	70.5	65	48	33.5	26	21
WT-2 RC1	3	66	66.5	50	34	25	21
WT-2 RC1	4	68	64.5	49.5	33.5	26	21
PT9-2	1	63	45	30	18	11	8.5
PT9-2	2	59	45	30.5	18	13	6.5
PT9-2	3	64	46.5	30.5	17.5	12.5	9.5
PT9-2	4	58.5	45	31	18.5	13	6.5
PT9-3	1	60	46	29.5	18.5	12	10.5
PT9-3	2	59.5	45.5	31	18	13	6.5
PT9-3	3	63	NA	30	18.5	12	8
PT9-3	4	62	45	30.5	18	12	7
PT10-1 RC1	1	59	47.5	34.5	21	16	12.5
PT10-1 RC1	2	55.5	48	32	21.5	14.5	13
PT10-1 RC1	3	56	49	33.5	21.5	17	12
PT10-1 RC1	4	60	47.5	34	22	14	10
PT10-3 RC1	1	66	49.5	34	21	15.5	9
PT10-3 RC1	2	58	49.5	34	21	14	9
PT10-3 RC1	3	60	49	34.5	21.5	17	8
PT10-3 RC1	4	65	50	34.5	22	14.5	10

## Sheet: OxtpGradient_PooledIsolates
Isolate	Unamended	0.1% DMSO Control	0.0001 ug/mL	0.0002 ug/mL	0.0004 ug/mL	0.0006 ug/mL	0.0008 ug/mL	0.001 ug/mL
WT	57	59	57.5	47	32	22	18	14
WT	56.5	62.75	61.5	46	31.5	23	17.5	16.5
WT	57.5	57.75	59	47.5	30.5	24	17.5	16
WT	57	58.25	60	47	32	23	18	17.5
WT	61	62.25	67	49	34	26	20	16
WT	64.5	66.5	65	48	33.5	26	21	18
WT	62.5	64	66.5	50	34	25	21	17.5
WT	61.5	62.25	64.5	49.5	33.5	26	21	19.5
PT9	63	60	45	30	18	11	8.5	4
PT9	56	56.25	45	30.5	18	13	6.5	6.5
PT9	60	59	46.5	30.5	17.5	12.5	9.5	5
PT9	63	55.25	45	31	18.5	13	6.5	6
PT9	54.5	59.25	46	29.5	18.5	12	10.5	6
PT9	57	61.5	45.5	31	18	13	6.5	6
PT9	55	60.75	NA	30	18.5	12	8	6
PT9	54.5	59	45	30.5	18	12	7	5.5
PT10	55.5	60.5	47.5	34.5	21	16	12.5	11
PT10	61	60	48	32	21.5	14.5	13	10
PT10	59.5	57.5	49	33.5	21.5	17	12	12.5
PT10	62.5	57.25	47.5	34	22	14	10	13.5
PT10	59.5	65	49.5	34	21	15.5	9	9.5
PT10	59.5	58	49.5	34	21	14	9	9.5
PT10	60	59.5	49	34.5	21.5	17	8	7
PT10	57	61	50	34.5	22	14.5	10	9

## Sheet: OxtpGradient_StatsResults
Output of Python code for statistical analyses run on the radial growth results from Phytophthora cactorum FF42 wildtype (WT) and PcaORP1 CRISPR-Cas9 mutant (PT9, PT10) cultures grown on V8 agar supplemented with a gradient of oxathiapiprolin concentrations.
Statistical Tests for Unamended treatment:
Data are normally distributed: test will be one-way ANOVA.
One-way ANOVA results: F-value: 0.8038222803005555 P-value: 0.46091598594623284
There are no significant differences in growth between isolates for the Unamended treatment.
Statistical Tests for 0.1% DMSO Control treatment:
Data are normally distributed: test will be one-way ANOVA.
One-way ANOVA results: F-value: 2.266625957588542 P-value: 0.12843643101579819
There are no significant differences in growth between isolates for the 0.1% DMSO Control treatment.
Statistical Tests for 0.0001 ug/mL treatment:
Data are not normally distributed: test will be Kruskal-Wallis.
Kruskal-Wallis results: Statistic: 19.69169567379413 P-value:5.29666632870041e-05
There are significant differences in growth between isolates for the 0.0001 ug/mL treatment. A Dunn post-hoc test was conducted.
Results of Dunn test: PT10 PT9 WT PT10 1.000000 0.032070 0.017948 PT9 0.032070 1.000000 0.000009 WT 0.017948 0.000009 1.000000
Statistical Tests for 0.0002 ug/mL treatment:
Data are not normally distributed: test will be Kruskal-Wallis.
Kruskal-Wallis results: Statistic: 20.614442013129107 P-value:3.339110514194901e-05
There are significant differences in growth between isolates for the 0.0002 ug/mL treatment. A Dunn post-hoc test was conducted.
Results of Dunn test: PT10 PT9 WT PT10 1.000000 0.023198 0.023198 PT9 0.023198 1.000000 0.000006 WT 0.023198 0.000006 1.000000
Statistical Tests for 0.0004 ug/mL treatment:
Data are not normally distributed: test will be Kruskal-Wallis.
Kruskal-Wallis results: Statistic: 20.714160070360602 P-value:3.176707966117482e-05
There are significant differences in growth between isolates for the 0.0004 ug/mL treatment. A Dunn post-hoc test was conducted.
Results of Dunn test: PT10 PT9 WT PT10 1.000000 0.022868 0.022868 PT9 0.022868 1.000000 0.000005 WT 0.022868 0.000005 1.000000
Statistical Tests for 0.0006 ug/mL treatment:
Data are not normally distributed: test will be Kruskal-Wallis.
Kruskal-Wallis results: Statistic: 20.62346760070053 P-value:3.324075746934398e-05
There are significant differences in growth between isolates for the 0.0006 ug/mL treatment. A Dunn post-hoc test was conducted.
Results of Dunn test: PT10 PT9 WT PT10 1.000000 0.023168 0.023168 PT9 0.023168 1.000000 0.000006 WT 0.023168 0.000006 1.000000
Statistical Tests for 0.0008 ug/mL treatment:
Data are not normally distributed: test will be Kruskal-Wallis.
Kruskal-Wallis results: Statistic: 17.992949278530826 P-value:0.00012384563594514765
There are significant differences in growth between isolates for the 0.0008 ug/mL treatment. A Dunn post-hoc test was conducted.
Results of Dunn test: PT10 PT9 WT PT10 1.000000 0.110599 0.009161 PT9 0.110599 1.000000 0.000027 WT 0.009161 0.000027 1.000000
Statistical Tests for 0.001 ug/mL treatment:
Data are not normally distributed: test will be Kruskal-Wallis.
Kruskal-Wallis results: Statistic: 20.596414516834287 P-value:3.3693444713409284e-05
There are significant differences in growth between isolates for the 0.001 ug/mL treatment. A Dunn post-hoc test was conducted.
Results of Dunn test: PT10 PT9 WT PT10 1.000000 0.023258 0.023258 PT9 0.023258 1.000000 0.000006 WT 0.023258 0.000006 1.000000
